# Supplementary material for: Antiviral Activity of Silver, Copper Oxide and Zinc Oxide Nanoparticle Coatings against SARS-CoV-2
Source: Nanomaterials (Basel). 2021 May 17;11(5):1312. doi: 10.3390/nano11051312 (PMC8155969; doi:10.3390/nano11051312)
Supplement: Supplementary file 1 [file nanomaterials-11-01312-s001.zip]

Archive with 1 entries (1 files):
- nanomaterials-1142453-supplementary.pdf
